# Supplementary material for: Trends of the Global Burden of Disease Attributable to Cannabis Use Disorder in 204 Countries and Territories, 1990–2019: Results from the Disease Burden Study 2019
Source: Int J Ment Health Addict. 2023 Feb 10:1–23. Online ahead of print. doi: 10.1007/s11469-022-00999-4 (PMC9913032; doi:10.1007/s11469-022-00999-4)
Supplement: Supplementary file 1 — Supplementary file1 (XLSX 47 KB) [file 11469_2022_999_MOESM1_ESM.xlsx]

## Sheet: 正文
1990 Incidence number and ASIR
	location name	1990 Incidence No. (95% CI)	1990 age-standardized incidence rate per 100,000 No. (95% CI)
1	Afghanistan	2870.4 (1867.1, 4552.2)	22 (15.6, 33.1)
2	Albania	1692.5 (1140.3, 2626.8)	44.5 (30.5, 68.3)
3	Algeria	7100.1 (4707.6, 11044.2)	24.1 (17, 35.6)
4	American Samoa	41.6 (27.9, 65.6)	74.1 (51.4, 115.6)
5	Andorra	40.5 (28, 60.8)	77 (52.1, 120)
6	Angola	3400.4 (2323.8, 5146.6)	31.1 (22.2, 45.7)
7	Antigua and Barbuda	54.4 (36.6, 83)	82.1 (55.9, 124)
8	Argentina	13429 (10036, 17958.7)	39.6 (29.8, 53)
9	Armenia	1058.1 (726.9, 1582.4)	30.1 (20.7, 45.3)
10	Australia	30624.1 (23845.8, 39925.6)	187.8 (146, 243.7)
11	Austria	4189.3 (3040.8, 5822.5)	60.8 (44.4, 85.2)
12	Azerbaijan	2598.8 (1749.5, 3968.9)	32 (22, 48.3)
13	Bahamas	306.3 (218.3, 423.1)	99.8 (72.4, 136.1)
14	Bahrain	122.9 (87.9, 180.5)	22.8 (16.3, 34)
15	Bangladesh	39316 (28322.2, 55783.1)	33.8 (25.1, 46.6)
16	Barbados	320.2 (224, 458.8)	121.6 (84.5, 174.3)
17	Belarus	4228.2 (2933.4, 6494)	45.1 (30.6, 70.8)
18	Belgium	8016.4 (5993, 10659.7)	97.4 (71.1, 131.8)
19	Belize	250.3 (177.3, 343.8)	107.7 (78.6, 145.8)
20	Benin	1140.7 (785.8, 1758.4)	24.1 (17.3, 35.5)
21	Bermuda	43 (30.9, 64)	78.7 (54, 123.6)
22	Bhutan	276 (188.7, 423.4)	38.9 (28, 56.6)
23	Bolivia (Plurinational State of)	2730.9 (2038, 3718.6)	39.2 (29.7, 52.1)
24	Bosnia and Herzegovina	1820 (1256.4, 2749.3)	38.3 (26.3, 58.4)
25	Botswana	459 (314.1, 707.9)	29.9 (21.6, 44.2)
26	Brazil	127895.9 (90991.6, 190855.1)	74.3 (54.3, 108.9)
27	Brunei Darussalam	221.8 (149.7, 339)	74.1 (50.5, 111.9)
28	Bulgaria	3814.2 (2867.4, 5081.8)	49.6 (36.9, 67)
29	Burkina Faso	2079 (1434.2, 3140.7)	22.1 (16, 32.5)
30	Burundi	2176.8 (1454.8, 3516.2)	36.7 (25.6, 56.2)
31	Cabo Verde	80.7 (54.5, 122.7)	21.8 (15.7, 31.8)
32	Cambodia	4652.1 (3162.6, 7122.1)	41.6 (29.3, 62.1)
33	Cameroon	2347 (1635.5, 3533.5)	22 (16, 32.1)
34	Canada	45289.4 (40049.6, 50946.7)	193.6 (170.3, 217.7)
35	Central African Republic	896.8 (612.8, 1362.1)	30.6 (21.8, 45.1)
36	Chad	1304.4 (908.3, 1982.5)	21.9 (15.9, 31.9)
37	Chile	9398.5 (7281.9, 11870.5)	63.9 (49.9, 80.1)
38	China	421262.5 (303057.8, 594894.9)	29.7 (22, 40.9)
39	Colombia	18686.3 (14028.6, 24816.5)	49.8 (38.2, 65.2)
40	Comoros	198.4 (131, 325.1)	36.9 (25.8, 56.7)
41	Congo	834.9 (561.6, 1272.1)	30.7 (21.9, 45.2)
42	Cook Islands	16.5 (11.1, 26.3)	74 (51.5, 115.3)
43	Costa Rica	1643.6 (1138.3, 2507.3)	48.8 (34.7, 73.3)
44	Croatia	3154.2 (2338.5, 4212.6)	74.1 (54, 100.4)
45	Cuba	9630.8 (6649.3, 14947.3)	79 (54.3, 124.1)
46	Cyprus	400.8 (278.2, 588.8)	51.7 (35.7, 75.8)
47	Czechia	10913.7 (8032.9, 14338.6)	110 (81.5, 144.9)
48	Democratic People's Republic of Korea	7225.9 (5132.2, 10628)	32.8 (23.5, 47.9)
49	Democratic Republic of the Congo	12475.9 (8460.1, 18983)	30.8 (21.9, 45.4)
50	Denmark	3492.1 (2612.2, 4683.4)	78.2 (58, 104.6)
51	Djibouti	225.9 (150.2, 361.8)	38.7 (27, 59.3)
52	Dominica	109 (73.3, 170.7)	124.9 (85.2, 191.2)
53	Dominican Republic	4081.4 (2807, 6153.6)	48.7 (35, 70.4)
54	Ecuador	5362.3 (3903.8, 7433.3)	46.3 (34.6, 62.7)
55	Egypt	10640.5 (7434.1, 15947.4)	17.6 (12.7, 25.3)
56	El Salvador	1606.4 (1187.8, 2269.8)	27 (20.5, 36.6)
57	Equatorial Guinea	130.2 (88.1, 198.5)	30.1 (21.3, 44.3)
58	Eritrea	1295.6 (860.6, 2105.1)	37.3 (26, 57.3)
59	Estonia	885.2 (660.4, 1174.7)	65.1 (48.2, 87.1)
60	Eswatini	336.7 (232, 494.3)	35.3 (25.4, 49.7)
61	Ethiopia	21438.6 (14776.6, 31610.6)	39.1 (28.4, 55.2)
62	Fiji	661 (446.7, 1049.7)	73.7 (51.4, 114.7)
63	Finland	2435.6 (1833, 3361.4)	57.8 (42.6, 80.8)
64	France	59225.4 (45933.4, 75042)	115.5 (88.6, 145.9)
65	Gabon	324.5 (221.4, 491.2)	30.9 (22.1, 45.3)
66	Gambia	229.3 (159.5, 344.6)	22.2 (16.2, 32.3)
67	Georgia	1262.7 (913.5, 1785.7)	23.5 (16.9, 33.9)
68	Germany	39697.6 (31042.1, 49486.6)	66.4 (51.1, 83.8)
69	Ghana	3649.3 (2555.4, 5561.3)	23 (16.9, 33.5)
70	Greece	4300.4 (3294.1, 5586.1)	44.6 (34.2, 58)
71	Greenland	70.3 (53, 93.3)	138.9 (103.4, 186.4)
72	Grenada	85.3 (56.8, 131.6)	87 (59.8, 130.2)
73	Guam	113.4 (78, 175)	74.4 (51.5, 115.9)
74	Guatemala	2099.5 (1559.6, 2912.7)	25.5 (19.4, 34)
75	Guinea	1312.7 (921.2, 1967.7)	21.9 (15.8, 32)
76	Guinea-Bissau	231.3 (160.5, 351.7)	21.9 (15.8, 31.9)
77	Guyana	590.2 (423.7, 828.8)	62.8 (46, 85.4)
78	Haiti	3962.6 (2715.6, 6034.9)	57.4 (41.1, 83.7)
79	Honduras	2214.4 (1518.7, 3303.9)	43.7 (31.1, 62.2)
80	Hungary	5240.4 (3867.7, 6999.5)	54.9 (40.3, 74.1)
81	Iceland	154.2 (110.2, 221.4)	60.4 (43.3, 87.1)
82	India	429973.7 (318629.7, 619019.9)	47.5 (35.7, 67)
83	Indonesia	80521.8 (58076.7, 115161.1)	38 (28.1, 53.3)
84	Iran (Islamic Republic of)	13185.5 (9346.6, 19240)	21 (15.5, 28.9)
85	Iraq	4469.2 (2995.3, 7133.9)	22.7 (16.2, 34.2)
86	Ireland	4427.4 (3364.9, 5602.6)	112.4 (86.7, 141.6)
87	Israel	2969.7 (2340.5, 3732.8)	55.9 (44.1, 70.2)
88	Italy	59460.4 (41917.2, 88792.3)	115.4 (80.1, 176)
89	Jamaica	2633.2 (1809.4, 4003.7)	93.2 (65.8, 137.6)
90	Japan	97304.8 (69855.5, 138629.4)	80.3 (57.3, 115.5)
91	Jordan	1049.4 (692.6, 1645.7)	22.6 (16.1, 34.1)
92	Kazakhstan	5521 (3766.8, 8427)	32 (22, 48.1)
93	Kenya	5752.4 (4030.3, 8188.3)	23.3 (17.1, 32.1)
94	Kiribati	58.1 (39.3, 90.2)	69.9 (49.1, 106.9)
95	Kuwait	480.4 (344.3, 706)	25.4 (18.2, 37.1)
96	Kyrgyzstan	1548.7 (1036.1, 2390.3)	31.9 (22, 48.1)
97	Lao People's Democratic Republic	2108.1 (1438.7, 3278.1)	45.9 (32.9, 67.9)
98	Latvia	1292.4 (1009, 1658.9)	57.1 (44.2, 73.8)
99	Lebanon	807.2 (570.8, 1178.2)	23.3 (17, 32.8)
100	Lesotho	730.5 (498.6, 1167.2)	35.2 (25.1, 52.8)
101	Liberia	489 (335.8, 756.3)	25.2 (18.2, 36.6)
102	Libya	1102.7 (736.3, 1726.8)	22.6 (16.1, 33.8)
103	Lithuania	1374.2 (1028.3, 1834.5)	40.5 (30.2, 54.2)
104	Luxembourg	260.4 (187.7, 373.1)	84.8 (59.7, 126.5)
105	Madagascar	4978.5 (3319.3, 8100.4)	37 (25.8, 56.6)
106	Malawi	3926.2 (2616.2, 6345.4)	36.7 (25.7, 56.2)
107	Malaysia	8166.1 (5592.2, 12234.7)	40.9 (28.7, 60.3)
108	Maldives	114.2 (77.5, 176.8)	46.1 (33, 68.4)
109	Mali	1852.5 (1297.3, 2796.8)	22 (15.9, 32)
110	Malta	171.7 (130, 231.4)	49.5 (36.8, 67.6)
111	Marshall Islands	40.3 (26.3, 65.7)	73.8 (51.4, 114.8)
112	Mauritania	470.9 (328.6, 708.5)	22.2 (16.1, 32.3)
113	Mauritius	618.7 (428, 924.5)	49.5 (34.8, 73.3)
114	Mexico	32046 (23104.8, 47338.8)	32 (24, 45)
115	Micronesia (Federated States of)	92.7 (60.6, 150.8)	73.8 (51.3, 114.8)
116	Monaco	14.8 (10.6, 21.8)	76.2 (51.6, 119)
117	Mongolia	987 (652.7, 1564.7)	38.6 (26.6, 58.5)
118	Montenegro	312.1 (217.6, 462)	49.2 (34.1, 73.6)
119	Morocco	6779.3 (4625.1, 10347.4)	23.3 (16.5, 35)
120	Mozambique	5194 (3426.5, 8546.3)	36.1 (25.1, 55.3)
121	Myanmar	24502.8 (17017.3, 36116.3)	51.8 (36.9, 75.1)
122	Namibia	545.4 (367.4, 862)	33.2 (23.6, 50.4)
123	Nauru	8.4 (5.6, 13.4)	73.6 (51.3, 114.3)
124	Nepal	7587.1 (5328.7, 11351.4)	38.2 (27.5, 55.5)
125	Netherlands	14657.6 (12040.3, 18086.7)	112.9 (91.9, 136.7)
126	New Zealand	5255.3 (3665.7, 7606.3)	150.3 (105.2, 217.2)
127	Nicaragua	1632.9 (1176.9, 2258)	37 (27.5, 49.2)
128	Niger	1743.7 (1213.7, 2635.9)	22.1 (16, 32.1)
129	Nigeria	19264.8 (13908.7, 27061.9)	20.7 (15.4, 28.4)
130	Niue	1.8 (1.2, 2.9)	74.8 (51.7, 117.2)
131	North Macedonia	740.5 (533.7, 1028.2)	35.6 (25.7, 49.4)
132	Northern Mariana Islands	37.3 (26.2, 57)	72.4 (50.7, 111.1)
133	Norway	2275.6 (1625.1, 3244.4)	57.6 (40.8, 82.2)
134	Oman	475.2 (331.9, 723.2)	23.4 (16.7, 35.1)
135	Pakistan	49213.3 (34996.7, 71481.8)	43.5 (32, 60.8)
136	Palau	13.5 (9.2, 21.1)	74 (51.5, 115.1)
137	Palestine	573 (378.4, 910.2)	24.7 (17.4, 37.4)
138	Panama	1773.7 (1281.4, 2538.7)	63.3 (46.5, 88.7)
139	Papua New Guinea	3584.3 (2391.3, 5748.9)	74.2 (51.6, 115.7)
140	Paraguay	1505.3 (1119.2, 2080.2)	34.9 (26.4, 47.1)
141	Peru	9205.6 (6643.2, 12814.2)	37.4 (27.5, 50.6)
142	Philippines	35566.6 (24976.9, 50891.8)	48.9 (35.7, 69.6)
143	Poland	26283.2 (18268.4, 38823.8)	73.7 (50.9, 111.3)
144	Portugal	7764.9 (5890.1, 10317.5)	77.4 (58.7, 103.5)
145	Puerto Rico	3027 (2046.8, 4806.5)	78.4 (53.7, 123.2)
146	Qatar	110.8 (81.5, 156.2)	24 (17.1, 35.8)
147	Republic of Korea	39231.8 (26463.4, 60415.4)	73.9 (50.4, 111.7)
148	Republic of Moldova	1550.8 (1063.9, 2405.6)	36.3 (24.8, 56.5)
149	Romania	6772.1 (4722.3, 9663.1)	29 (20.2, 41.5)
150	Russian Federation	77808.8 (56383, 112168.9)	57.4 (40.9, 84.8)
151	Rwanda	3383.3 (2194.2, 5448.4)	42.1 (29.3, 64.4)
152	Saint Kitts and Nevis	36.9 (24.6, 59.9)	78.6 (54, 123.4)
153	Saint Lucia	232.6 (156.4, 340.6)	135.5 (93, 193.2)
154	Saint Vincent and the Grenadines	109.4 (71.5, 175.4)	80.8 (56.1, 124.8)
155	Samoa	194.3 (125.9, 310.4)	89.6 (61.6, 137.1)
156	San Marino	17.2 (11.6, 26.7)	75.8 (51.5, 118.1)
157	Sao Tome and Principe	28.2 (19.4, 43.4)	22.2 (16.1, 32.3)
158	Saudi Arabia	4202.3 (2878.6, 6419.8)	23.1 (16.4, 34.6)
159	Senegal	1723 (1196.3, 2612)	22 (16, 32)
160	Serbia	4040.7 (2795.9, 5928.9)	46.4 (31.8, 68.9)
161	Seychelles	76.4 (53.4, 112.5)	89.5 (63.8, 130.6)
162	Sierra Leone	808.9 (567.6, 1208.6)	21.9 (15.9, 31.9)
163	Singapore	2580.3 (1772.5, 3993.2)	73.8 (50.3, 111.7)
164	Slovakia	3254.1 (2341.1, 4499.3)	62.4 (44.8, 86.5)
165	Slovenia	1718 (1235.1, 2331.4)	96.9 (68.6, 132.3)
166	Solomon Islands	310.1 (200.9, 505.2)	74.5 (51.6, 115.4)
167	Somalia	3088.7 (2004.8, 5149.7)	37.8 (26.3, 58)
168	South Africa	19110.1 (14111.1, 27095.3)	44 (33.4, 60.5)
169	South Sudan	2649 (1762.9, 4267.5)	38 (26.6, 58.2)
170	Spain	47068.6 (42270.8, 52517.6)	122.6 (110.2, 136.2)
171	Sri Lanka	9064.3 (6405.6, 13587)	46.1 (33, 68.4)
172	Sudan	4966.7 (3331.1, 7746.9)	22.2 (15.8, 33.3)
173	Suriname	304.3 (205.7, 479.3)	68.6 (47.3, 105.9)
174	Sweden	4180.1 (3042.4, 5924.9)	56.9 (40.5, 81.4)
175	Switzerland	7886.3 (5668, 11023.1)	151.8 (106.1, 215.9)
176	Syrian Arab Republic	2541.3 (1705.4, 3869.4)	17.9 (12.8, 25.6)
177	Taiwan (Province of China)	7570.9 (5431.2, 11180.5)	33.3 (23.9, 48.9)
178	Tajikistan	1905.3 (1252.5, 2978)	31.9 (22, 48)
179	Thailand	32295 (22250.2, 48503.8)	47.7 (33.7, 71.1)
180	Timor-Leste	395.6 (273.3, 599.7)	46.7 (33.3, 69.1)
181	Togo	709.3 (487.2, 1059.5)	18.5 (13.5, 26.4)
182	Tokelau	1.3 (0.9, 2.1)	74 (51.3, 115.5)
183	Tonga	90.7 (59, 149.5)	74.7 (51.3, 115.7)
184	Trinidad and Tobago	1047.8 (716.1, 1683.6)	79.2 (54.9, 125.8)
185	Tunisia	2134.6 (1453.4, 3272.2)	22.3 (15.8, 33.5)
186	Turkey	12209.5 (8789.2, 16955.7)	17.7 (13.1, 24.1)
187	Turkmenistan	1344.9 (890.3, 2090.3)	31.9 (22, 48.1)
188	Tuvalu	7 (4.8, 10.9)	73.5 (51, 114.4)
189	Uganda	10241.6 (6675.1, 15802.1)	50 (34.2, 74.9)
190	Ukraine	19359.7 (14175.3, 28213.6)	41.7 (30, 61.8)
191	United Arab Emirates	450.1 (329.5, 636.8)	23.7 (16.9, 35.3)
192	United Kingdom	71377.5 (52310.6, 104398.1)	151.2 (108.7, 223.7)
193	United Republic of Tanzania	14387.3 (9773, 21458.6)	46.6 (32.9, 66.5)
194	United States of America	339850 (256360.7, 481618.6)	149.6 (111.9, 212.1)
195	United States Virgin Islands	88.4 (59.6, 140.9)	78.1 (53.5, 122.9)
196	Uruguay	2390.5 (1722.2, 3258.3)	78.1 (56.3, 106.3)
197	Uzbekistan	7457 (4941.7, 11581.3)	31.9 (22, 48)
198	Vanuatu	108.1 (71.9, 170.4)	62.8 (43.3, 94.9)
199	Venezuela (Bolivarian Republic of)	7676.6 (5378.2, 11247.8)	36.2 (26, 51.5)
200	Viet Nam	36000.6 (24555.5, 55008.4)	46 (32.9, 68.2)
201	Yemen	3206.1 (2103.6, 5084.1)	22.4 (15.9, 33.7)
202	Zambia	3924.4 (2808.5, 5514.3)	40.2 (30, 54.6)
203	Zimbabwe	4263.1 (2851.7, 6876.9)	35 (24.9, 52.5)
2019 Incidence number and ASIR
	location name	2019 Incidence (95% CI)	2019 age-standardized incidence rate per 100,000 No. (95% CI)
1	Afghanistan	10049.7 (6723.3, 15731)	22.4 (15.9, 33.7)
2	Albania	985 (703.4, 1402.7)	41 (28.9, 59.1)
3	Algeria	10728.5 (7709.6, 15358.3)	26.5 (18.9, 38.9)
4	American Samoa	48.1 (32.4, 76.9)	73.9 (51.4, 115.1)
5	Andorra	45.1 (32.1, 67.1)	76.6 (51.8, 119.4)
6	Angola	9800.1 (6686.6, 14984)	30.5 (21.7, 44.9)
7	Antigua and Barbuda	69.4 (48.7, 103.6)	82.5 (56.2, 124.8)
8	Argentina	17574.6 (14061.7, 21720.6)	40.7 (32.6, 50.5)
9	Armenia	817.6 (589.6, 1151)	33.2 (23.3, 48.8)
10	Australia	23766.8 (18611.9, 29984.4)	124.7 (96.4, 157.3)
11	Austria	4148.4 (3269.1, 5316.4)	66.6 (51.5, 85.8)
12	Azerbaijan	3129.1 (2240.1, 4590.7)	32.3 (22.2, 48.8)
13	Bahamas	365.4 (262.9, 518.6)	96.5 (68.7, 139.1)
14	Bahrain	314.2 (235.8, 426.7)	22.9 (16.3, 34.3)
15	Bangladesh	55558 (42530.4, 76692.7)	31.3 (24.2, 42.8)
16	Barbados	283.2 (209.8, 383.9)	116.2 (84.5, 160.4)
17	Belarus	3020.5 (2172.5, 4424.1)	45.4 (30.8, 71.2)
18	Belgium	6901.4 (5667.9, 8659)	84 (68, 105.3)
19	Belize	459.1 (339, 617.4)	92.7 (69.1, 123.4)
20	Benin	3717.5 (2604.1, 5583.8)	26.5 (19.2, 37.3)
21	Bermuda	35.1 (25.5, 51.6)	78.6 (54, 123.5)
22	Bhutan	339.7 (242.9, 500.5)	38.7 (27.8, 56.1)
23	Bolivia (Plurinational State of)	5165.6 (3993.4, 6831.9)	41.3 (32.1, 54.1)
24	Bosnia and Herzegovina	833.7 (605, 1169)	32.2 (22.6, 46.5)
25	Botswana	786.5 (576.8, 1114.1)	30.3 (22.3, 43)
26	Brazil	152795.4 (115800.4, 206273.1)	72 (54, 99.3)
27	Brunei Darussalam	346.2 (243.4, 523.3)	74.2 (50.5, 112.3)
28	Bulgaria	2436.2 (1993, 2927.6)	54.9 (44, 68.4)
29	Burkina Faso	5042.8 (3565.4, 7346.9)	21.3 (15.6, 30.5)
30	Burundi	4976.8 (3341.6, 8069.1)	36.8 (25.7, 56.2)
31	Cabo Verde	139.1 (101.2, 200.8)	22.6 (16.4, 32.8)
32	Cambodia	6756.6 (4742.7, 9955.7)	37.5 (26.5, 54.3)
33	Cameroon	7311.1 (5118.3, 10959.8)	22.2 (16.2, 32.4)
34	Canada	46523 (40483.2, 53788.6)	180.5 (157.1, 208.6)
35	Central African Republic	1837 (1255.1, 2781.2)	30.6 (21.8, 45)
36	Chad	3733.1 (2569.9, 5710.3)	22.1 (16, 32.1)
37	Chile	14925 (12165, 18628.4)	95.6 (78.1, 117.9)
38	China	450153 (344176.7, 612741.4)	36.6 (26.9, 51.8)
39	Colombia	38187.8 (30122.8, 48584.6)	81 (63.8, 103.3)
40	Comoros	302.1 (207.6, 470.7)	37.3 (26, 57)
41	Congo	1751.6 (1222.7, 2591.2)	30.7 (21.9, 45.3)
42	Cook Islands	12.1 (8.4, 18.7)	73 (50.8, 113.2)
43	Costa Rica	2344.2 (1747.2, 3112)	50.6 (37.5, 67.5)
44	Croatia	1997.3 (1584.5, 2557.4)	69.4 (54.1, 89.7)
45	Cuba	7102.5 (5127.2, 10539.5)	79.3 (54.5, 124.4)
46	Cyprus	425.3 (332.8, 558.5)	40.6 (30.9, 54.9)
47	Czechia	6745.5 (5581, 8214.9)	101.2 (81.6, 125.1)
48	Democratic People's Republic of Korea	8483.4 (6186.3, 12160.5)	33.3 (23.9, 48.9)
49	Democratic Republic of the Congo	30590.6 (20896.3, 46314.4)	31 (22.1, 45.6)
50	Denmark	2751 (2052.7, 3676.3)	60.6 (44.9, 81.2)
51	Djibouti	491.7 (339.9, 757.1)	38.4 (26.8, 59.1)
52	Dominica	67.1 (47.2, 98.3)	100.1 (69.4, 146.6)
53	Dominican Republic	7130.2 (5015.7, 10558.6)	62.1 (43.7, 92.3)
54	Ecuador	8728.3 (6456.3, 11685.6)	46 (34.3, 61.1)
55	Egypt	21468 (15008.5, 31699.1)	19.9 (14.1, 29)
56	El Salvador	1649.2 (1191.5, 2398)	24.4 (17.9, 34.6)
57	Equatorial Guinea	589.2 (392.9, 907.9)	32.4 (22.8, 47.9)
58	Eritrea	3049.3 (2053.4, 4825.8)	37.4 (26.1, 57.3)
59	Estonia	537.7 (431.3, 677.8)	61.3 (47.5, 79.2)
60	Eswatini	524.2 (379.9, 723.9)	38.6 (28.5, 52.4)
61	Ethiopia	50505.3 (34832, 74290.3)	39.5 (28.6, 55.7)
62	Fiji	690 (481.5, 1070.1)	73.8 (51.4, 114.8)
63	Finland	2255.9 (1740, 3036.2)	56 (42.6, 75.6)
64	France	54047.1 (43707.9, 68003.6)	107.3 (86.3, 135.9)
65	Gabon	602.2 (418.8, 901.7)	30.4 (21.6, 44.7)
66	Gambia	570 (397.1, 856.7)	22.1 (16.1, 32.2)
67	Georgia	809.9 (585.3, 1199.4)	28.3 (19.9, 43.1)
68	Germany	40188.1 (30879.9, 51383.6)	72.2 (54.6, 93.1)
69	Ghana	8962.9 (6289.4, 13222.8)	24.8 (17.7, 35.6)
70	Greece	2695.2 (2175, 3385.7)	37.1 (29.2, 47.6)
71	Greenland	58.1 (42.9, 79.7)	123.7 (90, 174.1)
72	Grenada	90.3 (62.8, 134.7)	87.9 (60.6, 131.8)
73	Guam	121.4 (84.3, 187)	74.1 (51.5, 115.3)
74	Guatemala	4573.6 (3259.2, 6658.1)	22.6 (16.5, 32.1)
75	Guinea	2930.6 (2040.8, 4425.3)	21.8 (15.8, 31.8)
76	Guinea-Bissau	473.3 (329.6, 712.5)	22 (16, 32.1)
77	Guyana	559.2 (384.2, 867)	65.8 (45.4, 101.9)
78	Haiti	8035.1 (5619.5, 11989)	57.6 (41.1, 84.3)
79	Honduras	4961.8 (3437.4, 7243.1)	43.6 (31, 62.1)
80	Hungary	3152.9 (2501, 4033.1)	46.8 (36.3, 60.5)
81	Iceland	160.7 (118.6, 221.7)	55.5 (40.4, 76.9)
82	India	863675.5 (632600.3, 1218930.6)	55.4 (41.1, 77.6)
83	Indonesia	120325.1 (88029, 167730.6)	43.4 (31.5, 60.8)
84	Iran (Islamic Republic of)	24524.8 (18064.7, 33374.7)	31.1 (22.3, 43.9)
85	Iraq	12172.8 (8566.7, 17911)	24.7 (17.7, 35.7)
86	Ireland	3383 (2822.9, 4083.6)	83.8 (69, 102.7)
87	Israel	5160.6 (3885.4, 6912.4)	59.6 (44.7, 79.9)
88	Italy	31529.9 (23253, 45311.3)	79.9 (56.6, 119)
89	Jamaica	2985.2 (2153.6, 4064.6)	103.5 (73.7, 142.4)
90	Japan	66795 (49151.5, 93690.1)	79.4 (56.6, 114.7)
91	Jordan	3042.8 (2127, 4643.8)	22.7 (16.1, 34.1)
92	Kazakhstan	5327.1 (3780.3, 7868.9)	31.9 (22, 48.1)
93	Kenya	18576.8 (13070, 26976.8)	30.8 (22.4, 43.2)
94	Kiribati	97.7 (69, 147.4)	73.7 (52.6, 109.8)
95	Kuwait	1148.2 (849, 1556)	29.1 (20.9, 42.6)
96	Kyrgyzstan	2142.3 (1477, 3226)	32 (22, 48.2)
97	Lao People's Democratic Republic	3756.9 (2644, 5604.1)	46.1 (33, 68.4)
98	Latvia	716.9 (559.6, 917.8)	57.1 (43.1, 75.5)
99	Lebanon	1268.6 (904.7, 1811.3)	26.9 (19, 39.7)
100	Lesotho	878.5 (619.4, 1340.2)	35.7 (25.5, 53.6)
101	Liberia	1703.6 (1171.6, 2493.7)	30.1 (21.5, 42.3)
102	Libya	1653.8 (1185.5, 2424)	22.4 (15.9, 33.7)
103	Lithuania	812.9 (649.4, 1020.1)	42.5 (33.4, 54.2)
104	Luxembourg	404.8 (306, 538.7)	88.3 (65.1, 118.8)
105	Madagascar	11750.6 (7889, 18749.7)	37.1 (25.9, 56.9)
106	Malawi	8574.6 (5660.7, 14095.9)	36.7 (25.7, 56.3)
107	Malaysia	12492.7 (9155.1, 17667.4)	37 (27, 52.6)
108	Maldives	228.5 (167.6, 326.9)	46.8 (33.3, 69.7)
109	Mali	5200.6 (3591.2, 7938.6)	22.1 (16, 32.2)
110	Malta	176.7 (133.3, 236.1)	59.2 (43.7, 80.4)
111	Marshall Islands	47.2 (32.3, 74.2)	73.7 (51.3, 114.4)
112	Mauritania	995 (694.8, 1497.5)	22.1 (16, 32.1)
113	Mauritius	673.9 (499.4, 909)	58.8 (42.9, 80.7)
114	Mexico	43263.6 (33062, 57311.9)	33.1 (25.3, 43.8)
115	Micronesia (Federated States of)	90.5 (61.3, 143.4)	73.9 (51.5, 115)
116	Monaco	17.8 (12.5, 26.9)	76.2 (51.5, 118.8)
117	Mongolia	1414.5 (990.9, 2015)	46.4 (32, 67.9)
118	Montenegro	222.2 (163.1, 307.8)	42.9 (30.9, 61.3)
119	Morocco	9942.6 (7095.9, 14088.6)	26.5 (18.8, 37.8)
120	Mozambique	12492.3 (8268.7, 20470.2)	36.4 (25.4, 55.7)
121	Myanmar	30106.7 (21449, 43689.7)	51.8 (36.8, 75.1)
122	Namibia	1075.5 (751.6, 1580.7)	39.3 (28, 56.5)
123	Nauru	9.4 (6.3, 14.9)	73.9 (51.4, 115.1)
124	Nepal	13287.1 (9301.2, 20064.3)	37.8 (27.2, 55)
125	Netherlands	10739.1 (8513.7, 13835.4)	83.6 (65, 108)
126	New Zealand	5329.8 (3804.9, 7614.7)	145.2 (102.5, 209.7)
127	Nicaragua	2086 (1527.6, 2922.3)	28.9 (21.3, 40)
128	Niger	5299.7 (3624.5, 8147.1)	22.1 (16.1, 32.2)
129	Nigeria	49415.1 (35486, 70285)	21 (15.6, 28.8)
130	Niue	1.2 (0.8, 1.9)	74.8 (51.7, 117.2)
131	North Macedonia	589.2 (431.2, 810.1)	32.7 (23.6, 45.7)
132	Northern Mariana Islands	32.6 (22.4, 50.2)	74 (51.5, 115.3)
133	Norway	2327.1 (1696.6, 3297.3)	52.9 (37.3, 75.7)
134	Oman	1100.2 (805.6, 1541.4)	23.3 (16.6, 34.6)
135	Pakistan	106750 (76620.7, 153969.2)	43.2 (31.8, 60.4)
136	Palau	11.6 (8.4, 17.3)	74.4 (51.7, 115.6)
137	Palestine	1779.1 (1226.8, 2684.3)	30.1 (21.4, 44.1)
138	Panama	2087.5 (1461.3, 3084.3)	49.5 (34.6, 73.6)
139	Papua New Guinea	8252.7 (5605.4, 13026.1)	74.3 (51.6, 116.1)
140	Paraguay	2814.1 (2025.7, 3962.2)	37 (26.8, 51.6)
141	Peru	12754.9 (9468.2, 17283.8)	36.3 (27, 49.2)
142	Philippines	60538.9 (43566, 87333.7)	49.1 (35.8, 69.8)
143	Poland	17494.8 (12898.4, 24804.8)	64.6 (45.8, 95)
144	Portugal	4332.1 (3451.6, 5640.1)	57.4 (44.6, 76)
145	Puerto Rico	2259 (1605.5, 3439)	78.6 (53.9, 123.5)
146	Qatar	707.7 (521.8, 993.5)	24.6 (17.5, 36.6)
147	Republic of Korea	29819.2 (21306.3, 43940.9)	74.1 (50.4, 112)
148	Republic of Moldova	949.9 (686.5, 1322)	32.1 (22.2, 46.7)
149	Romania	4145.2 (3182.2, 5399.6)	28.4 (21.2, 38.6)
150	Russian Federation	65498.9 (49075.7, 93977.5)	61.9 (43.8, 93.2)
151	Rwanda	8202.9 (5406.6, 12711.5)	52.2 (35.2, 78.8)
152	Saint Kitts and Nevis	44.2 (31.5, 67.3)	78.6 (54.1, 123.3)
153	Saint Lucia	218.3 (153.3, 304.9)	136.6 (93.8, 194.3)
154	Saint Vincent and the Grenadines	100.4 (70.8, 148.7)	91.9 (63.9, 137.8)
155	Samoa	312.2 (225.6, 434.2)	116.1 (85.3, 159.4)
156	San Marino	19.6 (13.5, 30)	75.6 (51.1, 118)
157	Sao Tome and Principe	53 (37.4, 79)	22.4 (16.3, 32.5)
158	Saudi Arabia	8949.6 (6584.4, 12611.8)	23.3 (16.5, 35.1)
159	Senegal	3793.2 (2647.2, 5688.5)	22.3 (16.2, 32.5)
160	Serbia	2777.2 (2124.3, 3634)	41 (30.6, 55.1)
161	Seychelles	83.2 (60.5, 118.6)	94.3 (66.6, 137.6)
162	Sierra Leone	2091.7 (1457.7, 3133.6)	22.2 (16.1, 32.3)
163	Singapore	3034.1 (2223.2, 4381.6)	73.8 (50.3, 111.3)
164	Slovakia	2255.9 (1840.3, 2780.8)	59.7 (47.8, 74)
165	Slovenia	976.2 (789.9, 1187.8)	75.9 (61, 92.9)
166	Solomon Islands	578 (405.1, 833.2)	75.5 (54.1, 106.7)
167	Somalia	9019.5 (5981.1, 14649.1)	37.6 (26.3, 57.7)
168	South Africa	23635.7 (17986.9, 32704.7)	40.6 (30.7, 55.6)
169	South Sudan	4208 (2731.5, 7015.9)	37.1 (25.8, 57)
170	Spain	41723.4 (37206.7, 47511.4)	139.1 (124.9, 158.8)
171	Sri Lanka	9768.8 (7016.9, 14367.7)	46.1 (32.9, 68.3)
172	Sudan	10742.3 (7296.4, 16577.2)	22.3 (15.8, 33.6)
173	Suriname	373 (270.6, 533.7)	65.1 (47.1, 93.8)
174	Sweden	3401.6 (2451.3, 4729.1)	43.9 (30.5, 63.3)
175	Switzerland	6789.4 (5204.5, 8813.8)	118.2 (88, 158.9)
176	Syrian Arab Republic	3520 (2402.7, 5451.9)	19.9 (14.2, 29.2)
177	Taiwan (Province of China)	6621.8 (4891.7, 9283.9)	33.4 (23.9, 49)
178	Tajikistan	3337.1 (2265.1, 5099)	32.1 (22.1, 48.3)
179	Thailand	28769.1 (21309.4, 40077.5)	48.2 (34.9, 69.5)
180	Timor-Leste	753.3 (510.4, 1161)	46.3 (33, 68.6)
181	Togo	1489.8 (1068.2, 2108.4)	17.5 (12.7, 24.4)
182	Tokelau	1 (0.7, 1.6)	74.6 (51.7, 116.8)
183	Tonga	96.3 (67.1, 142.1)	81.8 (57.8, 118)
184	Trinidad and Tobago	939.9 (699.1, 1298.5)	78.2 (57.1, 111.9)
185	Tunisia	2425.5 (1750.1, 3539.8)	22.3 (15.8, 33.6)
186	Turkey	12579.9 (9560.9, 16958.7)	15.3 (11.4, 20.9)
187	Turkmenistan	1647.1 (1141.3, 2478.6)	32.4 (22.3, 48.7)
188	Tuvalu	9.8 (6.7, 15.5)	74.5 (51.7, 116.4)
189	Uganda	22763.5 (15674, 32944.3)	44.4 (31.7, 61.8)
190	Ukraine	12656.4 (9536.6, 17744.4)	39 (27.8, 56.9)
191	United Arab Emirates	1962.6 (1502.8, 2634.7)	23.4 (16.8, 34.8)
192	United Kingdom	68217.1 (51608, 97362.3)	137.8 (101, 199.7)
193	United Republic of Tanzania	25694.6 (17093.6, 40733.3)	39.1 (27.3, 59.5)
194	United States of America	395958.7 (299091.8, 550771.7)	146.5 (109.8, 204.6)
195	United States Virgin Islands	64.2 (45.2, 98.6)	78.4 (53.7, 123.4)
196	Uruguay	2378 (1864.4, 2986.8)	79.3 (62.1, 100.3)
197	Uzbekistan	11433.1 (7872.3, 17267.6)	32 (22.1, 48.3)
198	Vanuatu	209.9 (148.1, 301.5)	62.9 (45.3, 89.5)
199	Venezuela (Bolivarian Republic of)	9535.8 (6846.2, 13471.5)	34 (24, 49.2)
200	Viet Nam	42923.6 (31396.6, 62713.3)	46.3 (33, 68.7)
201	Yemen	8126.6 (5510.5, 12565.8)	22.3 (15.9, 33.6)
202	Zambia	6271.2 (4400.3, 9174.5)	29.6 (21.6, 42.1)
203	Zimbabwe	6133.3 (4232, 9640.9)	34.9 (24.8, 52.5)
Percentage change in ASIR and EAPC and Absolute Increase Rate from 1990 to 2019
	location name	percentage change in age-standardized incidence rates, 1990-2019 (95% CI)	EAPC 1990-2019 (95% CI)	Increase rate of Incidence No.
1	Afghanistan	-4.2% (-6.9%, -1.5%)	0.03% (0.01%, 0.04%)	2.50115
2	Albania	-3.6% (-22%, 12.2%)	-0.3% (-0.4%, -0.19%)	-0.418021
3	Algeria	5.7% (-9.1%, 28.4%)	0.14% (0.06%, 0.21%)	0.511035
4	American Samoa	-7.6% (-9.9%, -5.2%)	-0.02% (-0.03%, -0.02%)	0.15625
5	Andorra	-0.5% (-2.8%, 2%)	0% (-0.01%, 0.01%)	0.11358
6	Angola	-1% (-3.7%, 1.7%)	-0.07% (-0.09%, -0.06%)	1.88204
7	Antigua and Barbuda	-4.3% (-6.5%, -1.9%)	0.04% (0.02%, 0.06%)	0.275735
8	Argentina	1.2% (-14.5%, 18.7%)	0.19% (0.15%, 0.24%)	0.308705
9	Armenia	5.7% (-11.4%, 26.2%)	0.15% (0.08%, 0.22%)	-0.227294
10	Australia	-34.2% (-43.6%, -24.5%)	-0.94% (-1.12%, -0.75%)	-0.223918
11	Austria	10.2% (-8.4%, 31.4%)	0.05% (-0.02%, 0.11%)	-0.00976297
12	Azerbaijan	-5.1% (-7.5%, -2.6%)	0.04% (0.03%, 0.06%)	0.204056
13	Bahamas	-7.9% (-19.5%, 5%)	0.08% (0.01%, 0.15%)	0.192948
14	Bahrain	-5.6% (-7.9%, -3.3%)	0.02% (0%, 0.03%)	1.55655
15	Bangladesh	-2.3% (-9.3%, 5.8%)	-0.11% (-0.17%, -0.05%)	0.413114
16	Barbados	-10.5% (-24%, 3.9%)	0% (-0.07%, 0.06%)	-0.115553
17	Belarus	0.3% (-1.8%, 2.4%)	0.02% (0.02%, 0.02%)	-0.28563
18	Belgium	-14.5% (-28.5%, 3.5%)	-0.41% (-0.52%, -0.3%)	-0.13909
19	Belize	-16.5% (-24.5%, -7.1%)	-0.21% (-0.3%, -0.13%)	0.834199
20	Benin	8.8% (-10%, 31%)	0.16% (0.09%, 0.23%)	2.25896
21	Bermuda	-5.5% (-7.6%, -3.3%)	-0.01% (-0.02%, 0%)	-0.183721
22	Bhutan	8% (2.3%, 22.4%)	-0.01% (-0.01%, 0%)	0.230797
23	Bolivia (Plurinational State of)	1.6% (-9%, 13.7%)	0.23% (0.17%, 0.29%)	0.891538
24	Bosnia and Herzegovina	-10.9% (-21.5%, 0.9%)	-0.64% (-0.82%, -0.46%)	-0.541923
25	Botswana	2.6% (-9.3%, 15.7%)	0.04% (0.02%, 0.06%)	0.713508
26	Brazil	1.2% (-12.2%, 14.1%)	-0.15% (-0.19%, -0.11%)	0.194686
27	Brunei Darussalam	0.5% (-1.8%, 3.4%)	0.01% (0%, 0.01%)	0.560866
28	Bulgaria	16% (-1.6%, 32.7%)	0.28% (0.14%, 0.43%)	-0.361282
29	Burkina Faso	-0.9% (-11.2%, 9.8%)	-0.02% (-0.06%, 0.02%)	1.42559
30	Burundi	3.1% (0.5%, 5.7%)	0.01% (0.01%, 0.02%)	1.28629
31	Cabo Verde	3.6% (0.7%, 6.3%)	0.13% (0.12%, 0.14%)	0.723668
32	Cambodia	-5.3% (-21.7%, 13.9%)	-0.4% (-0.52%, -0.28%)	0.452376
33	Cameroon	1% (-1.9%, 4.2%)	0.04% (0.04%, 0.04%)	2.11508
34	Canada	-8.6% (-16.2%, 1.1%)	0.26% (0.06%, 0.45%)	0.0272382
35	Central African Republic	-2.8% (-5.7%, 0%)	-0.02% (-0.03%, -0.01%)	1.04839
36	Chad	-3.2% (-5.8%, -0.8%)	0.03% (0.03%, 0.03%)	1.86193
37	Chile	50.8% (30.2%, 75.1%)	1.1% (0.94%, 1.26%)	0.588019
38	China	24.7% (16.9%, 33.3%)	0.42% (0.18%, 0.65%)	0.0685808
39	Colombia	70.4% (48.2%, 100.4%)	1.04% (0.72%, 1.35%)	1.04363
40	Comoros	3.3% (-3.1%, 17.1%)	0.03% (0.03%, 0.03%)	0.522681
41	Congo	-2% (-5%, 0.7%)	0% (-0.01%, 0%)	1.09798
42	Cook Islands	-9.8% (-12.5%, -7%)	-0.03% (-0.05%, -0.02%)	-0.266667
43	Costa Rica	7.1% (-20.6%, 31.8%)	0.08% (0.04%, 0.12%)	0.426259
44	Croatia	-1.6% (-16.5%, 14.3%)	-0.12% (-0.19%, -0.05%)	-0.366781
45	Cuba	-3.3% (-5.4%, -1%)	0.01% (0.01%, 0.01%)	-0.262522
46	Cyprus	-21.1% (-37%, -5.6%)	-0.48% (-0.72%, -0.24%)	0.0611277
47	Czechia	-5.1% (-21.1%, 15.2%)	-0.14% (-0.24%, -0.04%)	-0.381924
48	Democratic People's Republic of Korea	-2% (-4.3%, 0.4%)	0.06% (0.05%, 0.07%)	0.174027
49	Democratic Republic of the Congo	-1.8% (-4%, 0.4%)	0.02% (0.02%, 0.03%)	1.45198
50	Denmark	-22.4% (-33.1%, -6.8%)	-0.75% (-0.87%, -0.64%)	-0.212222
51	Djibouti	0% (-3.7%, 2.6%)	0% (-0.01%, 0.01%)	1.17663
52	Dominica	-23.3% (-34.6%, -12.8%)	-0.79% (-1.02%, -0.55%)	-0.384404
53	Dominican Republic	21.4% (-6%, 63.2%)	0.25% (0.08%, 0.42%)	0.746999
54	Ecuador	-2.9% (-11.3%, 6.1%)	0% (-0.01%, 0.01%)	0.627716
55	Egypt	13.7% (2.8%, 27.5%)	0.25% (0.11%, 0.39%)	1.01757
56	El Salvador	-3.7% (-17.3%, 21.2%)	-0.09% (-0.16%, -0.03%)	0.0266434
57	Equatorial Guinea	12.6% (8.8%, 16.3%)	0.29% (0.27%, 0.31%)	3.52535
58	Eritrea	7.1% (4.2%, 10.8%)	0% (0%, 0.01%)	1.35358
59	Estonia	-6.2% (-17.3%, 7.2%)	-0.26% (-0.34%, -0.18%)	-0.392567
60	Eswatini	8.9% (-0.7%, 20.5%)	0.15% (0.08%, 0.22%)	0.556876
61	Ethiopia	11.8% (9.4%, 14%)	0.03% (0.02%, 0.03%)	1.35581
62	Fiji	-4.8% (-7.3%, -2.4%)	0% (0%, 0%)	0.0438729
63	Finland	-2.4% (-15.9%, 11.9%)	-0.01% (-0.04%, 0.02%)	-0.0737806
64	France	-7.7% (-20.2%, 7%)	-0.02% (-0.11%, 0.07%)	-0.0874338
65	Gabon	-2.2% (-5%, 0.9%)	-0.06% (-0.06%, -0.06%)	0.855778
66	Gambia	-1.2% (-4.1%, 1.4%)	-0.03% (-0.03%, -0.02%)	1.48583
67	Georgia	13.3% (0.1%, 32.2%)	0.39% (0.19%, 0.59%)	-0.358597
68	Germany	6.9% (-8.6%, 22.8%)	0.36% (0.28%, 0.45%)	0.0123559
69	Ghana	10.5% (-7.1%, 28.5%)	0.28% (0.19%, 0.37%)	1.45606
70	Greece	-17.4% (-25.6%, -8.1%)	-0.45% (-0.56%, -0.34%)	-0.373268
71	Greenland	-10.2% (-22.9%, 3.2%)	0.06% (-0.04%, 0.17%)	-0.173542
72	Grenada	-4.5% (-7%, -2.2%)	0.04% (0.02%, 0.06%)	0.0586166
73	Guam	-8.7% (-11.2%, -6.3%)	0.01% (0%, 0.02%)	0.0705467
74	Guatemala	4.4% (-11.3%, 26.6%)	-0.09% (-0.17%, 0%)	1.17842
75	Guinea	0% (-2.9%, 2.6%)	-0.04% (-0.05%, -0.03%)	1.2325
76	Guinea-Bissau	2.4% (-0.8%, 5.6%)	0.02% (0.01%, 0.02%)	1.04626
77	Guyana	3.8% (-15.5%, 34.3%)	0.05% (0.02%, 0.08%)	-0.0525246
78	Haiti	1.1% (-1.7%, 4.2%)	0.01% (0.01%, 0.02%)	1.02773
79	Honduras	7.9% (5.2%, 10.3%)	-0.03% (-0.03%, -0.03%)	1.2407
80	Hungary	-12.2% (-23.7%, -1.7%)	-0.21% (-0.32%, -0.11%)	-0.398347
81	Iceland	-7.6% (-20.6%, 6%)	-0.26% (-0.33%, -0.19%)	0.042153
82	India	29.2% (19.4%, 37.9%)	0.38% (0.22%, 0.54%)	1.00867
83	Indonesia	15.8% (5.3%, 26.7%)	0.32% (0.21%, 0.43%)	0.494317
84	Iran (Islamic Republic of)	39.9% (23.7%, 56.6%)	1.21% (0.98%, 1.44%)	0.859983
85	Iraq	5.5% (-7.5%, 23.5%)	0.31% (0.22%, 0.4%)	1.72371
86	Ireland	-25.4% (-33.8%, -14.5%)	-0.62% (-0.74%, -0.51%)	-0.235895
87	Israel	5.6% (-7.7%, 19.8%)	0.49% (0.36%, 0.62%)	0.737751
88	Italy	-28.9% (-35.3%, -21.4%)	-0.91% (-1.11%, -0.71%)	-0.469733
89	Jamaica	8.5% (-5.8%, 27.4%)	0.14% (0.04%, 0.23%)	0.133678
90	Japan	-0.2% (-5.2%, 4.6%)	-0.01% (-0.02%, 0%)	-0.313549
91	Jordan	-5.1% (-7.3%, -3%)	0.03% (0.01%, 0.05%)	1.89956
92	Kazakhstan	-3.4% (-5.5%, -1.4%)	0% (-0.01%, 0%)	-0.0351204
93	Kenya	34.8% (24%, 47.7%)	1.33% (1.06%, 1.6%)	2.2294
94	Kiribati	-1.3% (-15.6%, 18.8%)	0.21% (0.14%, 0.28%)	0.681583
95	Kuwait	9.4% (-5.6%, 30.2%)	0.53% (0.34%, 0.72%)	1.39009
96	Kyrgyzstan	-3.5% (-5.6%, -1.6%)	0.01% (0.01%, 0.01%)	0.383289
97	Lao People's Democratic Republic	4.7% (2.2%, 7.2%)	0.01% (0.01%, 0.02%)	0.782126
98	Latvia	3% (-7.4%, 16.4%)	-0.16% (-0.27%, -0.05%)	-0.445296
99	Lebanon	9.6% (-5.8%, 27.5%)	0.55% (0.45%, 0.66%)	0.571606
100	Lesotho	0.6% (-1.7%, 2.7%)	0.06% (0.06%, 0.06%)	0.202601
101	Liberia	20.1% (-0.9%, 44.8%)	0.29% (0.15%, 0.42%)	2.48384
102	Libya	-8.4% (-10.6%, -6.1%)	0.02% (0%, 0.04%)	0.499773
103	Lithuania	5.2% (-7.9%, 21.1%)	-0.03% (-0.15%, 0.08%)	-0.408456
104	Luxembourg	4.4% (-13.8%, 24.4%)	0.06% (0.03%, 0.09%)	0.554531
105	Madagascar	1.2% (-1.4%, 4.1%)	0.01% (0.01%, 0.02%)	1.36027
106	Malawi	4% (1.1%, 7.1%)	0% (-0.01%, 0%)	1.18394
107	Malaysia	-12.5% (-26.1%, -0.2%)	-0.38% (-0.5%, -0.27%)	0.529825
108	Maldives	1.4% (-1.5%, 4.2%)	0.07% (0.06%, 0.08%)	1.00088
109	Mali	2.5% (-0.2%, 5.4%)	0.01% (0.01%, 0.02%)	1.80734
110	Malta	20% (7.1%, 34.7%)	0.35% (0.15%, 0.55%)	0.0291206
111	Marshall Islands	-4.4% (-7.1%, -1.7%)	0% (-0.01%, 0%)	0.171216
112	Mauritania	-6.9% (-12.8%, -3.8%)	-0.02% (-0.02%, -0.01%)	1.11298
113	Mauritius	17.9% (-7.5%, 46.4%)	0.64% (0.45%, 0.84%)	0.0892193
114	Mexico	12.1% (0.3%, 24.3%)	0.03% (-0.02%, 0.07%)	0.350047
115	Micronesia (Federated States of)	-4.5% (-7.1%, -2.1%)	0% (0%, 0%)	-0.0237325
116	Monaco	0.1% (-2.3%, 2.3%)	-0.01% (-0.02%, 0%)	0.202703
117	Mongolia	18.8% (1%, 47.5%)	0.71% (0.5%, 0.91%)	0.433131
118	Montenegro	-9.8% (-23.5%, 3.3%)	-0.52% (-0.68%, -0.36%)	-0.288049
119	Morocco	10% (-6.3%, 30.9%)	0.21% (0.11%, 0.3%)	0.466612
120	Mozambique	4.6% (2.5%, 7%)	0.02% (0.01%, 0.03%)	1.40514
121	Myanmar	4.3% (1.9%, 6.8%)	-0.01% (-0.01%, 0%)	0.228704
122	Namibia	23.1% (2.9%, 51%)	0.64% (0.45%, 0.82%)	0.971947
123	Nauru	-7% (-9.8%, -4.2%)	0.01% (0.01%, 0.01%)	0.119048
124	Nepal	6% (3%, 8.9%)	-0.04% (-0.05%, -0.04%)	0.751275
125	Netherlands	-26.3% (-34.9%, -17.4%)	-0.77% (-0.87%, -0.68%)	-0.267336
126	New Zealand	-3.1% (-10.4%, 3.9%)	-0.09% (-0.16%, -0.02%)	0.0141762
127	Nicaragua	-16.2% (-27.7%, -1.7%)	-0.26% (-0.4%, -0.12%)	0.277482
128	Niger	-1.8% (-4.8%, 1.5%)	0.01% (0.01%, 0.01%)	2.03934
129	Nigeria	6.4% (-0.4%, 13%)	-0.04% (-0.12%, 0.04%)	1.56505
130	Niue	-9.1% (-12.1%, -6.1%)	0.01% (-0.01%, 0.03%)	-0.333333
131	North Macedonia	-4.8% (-14.9%, 8.4%)	-0.18% (-0.23%, -0.13%)	-0.204321
132	Northern Mariana Islands	-8% (-11.2%, -5%)	0.08% (0.04%, 0.11%)	-0.126005
133	Norway	-8% (-18.3%, 4.3%)	-0.23% (-0.27%, -0.19%)	0.0226314
134	Oman	-7.3% (-10%, -4.6%)	0.04% (-0.01%, 0.08%)	1.31524
135	Pakistan	2.8% (0.7%, 5.1%)	-0.02% (-0.02%, -0.02%)	1.16913
136	Palau	-7.6% (-10.3%, -5%)	0.04% (0.03%, 0.05%)	-0.140741
137	Palestine	18.5% (-0.3%, 44.1%)	0.27% (0.1%, 0.43%)	2.10489
138	Panama	-19.7% (-35.3%, 0.9%)	-0.18% (-0.36%, 0%)	0.176918
139	Papua New Guinea	-3.1% (-6.8%, 0.6%)	0.01% (0.01%, 0.01%)	1.30246
140	Paraguay	3.9% (-7.9%, 19.5%)	0.06% (0.02%, 0.1%)	0.869461
141	Peru	-6.4% (-13.4%, 0.8%)	-0.02% (-0.05%, 0.01%)	0.385559
142	Philippines	3.8% (2.8%, 4.8%)	0.01% (0.01%, 0.02%)	0.702128
143	Poland	-6.7% (-15.1%, 2.7%)	-0.2% (-0.28%, -0.11%)	-0.334373
144	Portugal	-24.6% (-35.4%, -11.2%)	-0.47% (-0.63%, -0.31%)	-0.442092
145	Puerto Rico	-4.7% (-6.7%, -2.5%)	0.01% (0.01%, 0.02%)	-0.253717
146	Qatar	1.6% (-1.1%, 4.3%)	0.17% (0.11%, 0.24%)	5.38718
147	Republic of Korea	0.9% (-1.7%, 3.3%)	0.01% (0.01%, 0.01%)	-0.239923
148	Republic of Moldova	-11.2% (-32%, 12.5%)	-0.47% (-0.61%, -0.33%)	-0.387477
149	Romania	2.2% (-19.7%, 17.9%)	-0.02% (-0.08%, 0.04%)	-0.3879
150	Russian Federation	8.3% (-2.9%, 19.7%)	0.14% (0.04%, 0.25%)	-0.158207
151	Rwanda	32% (12.1%, 61.7%)	0.84% (0.62%, 1.07%)	1.42453
152	Saint Kitts and Nevis	-2.3% (-4.5%, -0.1%)	0% (0%, 0%)	0.197832
153	Saint Lucia	-5.2% (-7.4%, -3.2%)	0.03% (0.03%, 0.03%)	-0.0614789
154	Saint Vincent and the Grenadines	8.1% (-8.5%, 36.5%)	0.19% (0.09%, 0.3%)	-0.0822669
155	Samoa	18% (-8.8%, 54.6%)	0.52% (0.31%, 0.74%)	0.606794
156	San Marino	-0.6% (-3.1%, 1.8%)	0% (-0.01%, 0.01%)	0.139535
157	Sao Tome and Principe	1.6% (-2.2%, 9%)	0.04% (0.03%, 0.04%)	0.879433
158	Saudi Arabia	-1.1% (-3.5%, 1.3%)	0.04% (0.01%, 0.06%)	1.12969
159	Senegal	-0.1% (-3.3%, 3.3%)	0.05% (0.05%, 0.06%)	1.20151
160	Serbia	-8.6% (-27.6%, 13.3%)	-0.45% (-0.6%, -0.3%)	-0.312693
161	Seychelles	2% (-8.4%, 12.6%)	0.09% (0.05%, 0.14%)	0.0890052
162	Sierra Leone	-0.8% (-3.9%, 2.5%)	0.08% (0.06%, 0.09%)	1.58586
163	Singapore	0.8% (-1.9%, 3.4%)	-0.01% (-0.02%, -0.01%)	0.175871
164	Slovakia	0.4% (-16.6%, 20.5%)	-0.05% (-0.13%, 0.03%)	-0.306751
165	Slovenia	-18.6% (-33%, -1.7%)	-0.44% (-0.56%, -0.31%)	-0.431781
166	Solomon Islands	-1.1% (-22%, 22.3%)	0.05% (0.04%, 0.06%)	0.863915
167	Somalia	0.7% (-1.6%, 3.1%)	-0.02% (-0.03%, -0.01%)	1.92016
168	South Africa	-4.6% (-13.6%, 9.7%)	-0.06% (-0.15%, 0.02%)	0.236817
169	South Sudan	-3% (-5.6%, -0.3%)	-0.08% (-0.09%, -0.06%)	0.588524
170	Spain	11.7% (1.9%, 23.8%)	0.41% (0.34%, 0.48%)	-0.113562
171	Sri Lanka	1.8% (-0.5%, 4%)	0% (-0.01%, 0%)	0.0777225
172	Sudan	-3.3% (-5.8%, -0.8%)	0.04% (0.03%, 0.05%)	1.16286
173	Suriname	-7.5% (-24.9%, 9.8%)	-0.08% (-0.12%, -0.04%)	0.225764
174	Sweden	-23.6% (-31.2%, -12.9%)	-0.41% (-0.62%, -0.21%)	-0.18624
175	Switzerland	-21.7% (-32.9%, -9.4%)	-0.52% (-0.66%, -0.37%)	-0.139089
176	Syrian Arab Republic	5.4% (-3.3%, 15.4%)	0.19% (0.06%, 0.32%)	0.385118
177	Taiwan (Province of China)	-2.7% (-4.9%, -0.5%)	0.01% (0.01%, 0.01%)	-0.125362
178	Tajikistan	-0.4% (-4.2%, 16.7%)	0.02% (0.02%, 0.03%)	0.751483
179	Thailand	3% (-12.8%, 18.9%)	0.04% (0.03%, 0.05%)	-0.109178
180	Timor-Leste	7.7% (2.2%, 23.8%)	-0.03% (-0.04%, -0.02%)	0.904196
181	Togo	-6.6% (-24.1%, 10.1%)	-0.07% (-0.13%, -0.01%)	1.10038
182	Tokelau	-5.2% (-8%, -2.6%)	0.04% (0.01%, 0.07%)	-0.230769
183	Tonga	2.1% (-16.3%, 25.1%)	0.12% (0.05%, 0.2%)	0.061742
184	Trinidad and Tobago	-4.5% (-26.4%, 15.7%)	-0.04% (-0.06%, -0.03%)	-0.102978
185	Tunisia	-4.3% (-6.8%, -2%)	0% (-0.01%, 0%)	0.136278
186	Turkey	-18.8% (-25.3%, -11.4%)	-0.54% (-0.74%, -0.34%)	0.030337
187	Turkmenistan	0.5% (-1.9%, 2.9%)	0.05% (0.04%, 0.06%)	0.224701
188	Tuvalu	-4.3% (-6.9%, -1.5%)	0.04% (0.03%, 0.05%)	0.4
189	Uganda	-7.2% (-24.9%, 13%)	-0.09% (-0.17%, 0%)	1.22265
190	Ukraine	-7.3% (-19.7%, 9.1%)	-0.21% (-0.27%, -0.14%)	-0.34625
191	United Arab Emirates	-6.7% (-9.3%, -4.1%)	0.03% (-0.05%, 0.1%)	3.36036
192	United Kingdom	-7.1% (-16.8%, 3.3%)	-0.11% (-0.17%, -0.04%)	-0.0442773
193	United Republic of Tanzania	-12.1% (-29.8%, 5.8%)	-0.36% (-0.57%, -0.16%)	0.785922
194	United States of America	-1.6% (-7.7%, 4.6%)	-0.02% (-0.04%, 0.01%)	0.165098
195	United States Virgin Islands	-5.1% (-7.4%, -2.8%)	0.02% (0.01%, 0.04%)	-0.273756
196	Uruguay	0.9% (-14.2%, 19.2%)	0.13% (0.07%, 0.18%)	-0.00522903
197	Uzbekistan	-2.4% (-4.5%, -0.1%)	0.02% (0.01%, 0.02%)	0.533204
198	Vanuatu	3.9% (-13.8%, 23.5%)	0% (-0.01%, 0.01%)	0.941721
199	Venezuela (Bolivarian Republic of)	-5.9% (-17%, 10.3%)	-0.08% (-0.13%, -0.02%)	0.242191
200	Viet Nam	1.8% (-0.4%, 3.8%)	0.02% (0.02%, 0.02%)	0.192302
201	Yemen	-2.7% (-6.2%, 1.6%)	-0.03% (-0.04%, -0.03%)	1.53473
202	Zambia	-20.9% (-33%, -2.9%)	-0.5% (-0.69%, -0.31%)	0.598002
203	Zimbabwe	-1.9% (-4.4%, 0.5%)	-0.01% (-0.01%, -0.01%)	0.438695
